# Supplementary material for: Susceptibility of Toxoplasma gondii to autophagy in human cells relies on multiple interacting parasite loci
Source: mBio. 2023 Dec 14;15(1):e02595-23. doi: 10.1128/mbio.02595-23 (PMC10790690; doi:10.1128/mbio.02595-23)
Supplement: Data Set S1 — Candidate genes shared between the two major QTLs and known mediators of export of PVM localized proteins. [file mbio.02595-23-s0001.xlsx]

## Sheet: candidates_ATG effector
Dataset 1 Candidate genes shared between the two major QTLs and known mediators of export or PV/PVM localized proteins.
Gene ID	Genomic Location (Gene)	Product Description	Chr	ASP5 dependent a	MYRI proteome b	GRA13 BioID c	GRA17 BioID c	GRA25 c BioID	Total polymorphisms (type I, II, III)	# TM Domains	SignalP Scores	Predicted Localization
TGME49_220930	TGME49_chrII:68,743..76,627(-)	IMC Sutures Component 3 (ISC3)	II		yes		yes		1	8	null
TGME49_220950	TGME49_chrII:85,768..91,367(+)	MAF1b	II	yes	yes	yes	yes	yes	20	0	null	PVM
TGME49_221210	TGME49_chrII:135,474..137,827(+)	cyclophilin	II			yes	yes	yes	1	0	NN Sum: 4, NN D: .91, HMM Prob: 1	PV
TGME49_221280	TGME49_chrII:203,726..220,400(+)	hypothetical protein	II	yes					90	0	null
TGME49_221320	TGME49_chrII:234,389..252,960(-)	acetyl-CoA carboxylase ACC1	II	yes	yes		yes		22	1	NN Sum: 3, NN D: .49, HMM Prob: .96	Apicoplast
TGME49_221380	TGME49_chrII:297,010..302,081(-)	alba 1	II	yes			yes	yes	1	0	null
TGME49_221510	TGME49_chrII:405,001..407,273(+)	ApiCox18 PMID:30204084	II	yes					0	0	NN Sum: 2, NN D: .4, HMM Prob: .54	Mitochondrial membrane
TGME49_221522	TGME49_chrII:410,371..417,529(+)	adaptor complexes medium subunit family protein	II	yes					2	0	null
TGME49_221620	TGME49_chrII:488,773..491,888(-)	beta-tubulin, putative	II	yes	yes	yes	yes	yes	0	0	null
TGME49_221670	TGME49_chrII:537,012..553,077(-)	transcriptional elongation factor FACT140	II	yes					0	0	null
TGME49_221710	TGME49_chrII:596,242..605,893(-)	TBC domain-containing protein	II				yes		24	0	null
TGME49_221870	TGME49_chrII:642,997..651,494(+)	hypothetical protein	II			yes	yes	yes	13	0	null
TGME49_221922	TGME49_chrII:696,597..701,071(+)	NifU family domain-containing protein	II				yes		12	0	null
TGME49_222020	TGME49_chrII:761,396..767,399(+)	phosphoglycerate kinase PGKII	II				yes		7	0	null
TGME49_222160	TGME49_chrII:917,934..925,345(-)	aldehyde dehydrogenase	II				yes		1	0	null
TGME49_222170	TGME49_chrII:927,966..931,838(+)	dense-granule antigen DG32--GRA17	II	yes	yes		yes	yes	1	0	null	PVM nutrient pore
TGME49_222210	TGME49_chrII:956,595..962,822(-)	SPFH domain / Band 7 family protein	II	yes					6	0	null
TGME49_222380	TGME49_chrII:1,084,027..1,097,709(+)	importin-beta N-terminal domain-containing protein	II	yes					0	0	null
TGME49_222660	TGME49_chrII:1,160,537..1,194,907(+)	leucine rich repeat-containing protein	II	yes					2	0	null
TGME49_222860	TGME49_chrII:1,258,625..1,271,652(-)	eukaryotic translation initiation factor, putative	II	yes					0	0	null
TGME49_279100	TGME49_chrII:91,398..97,907(+)	MAF1a	II	yes	yes	yes	yes	yes	49	1	NN Sum: 3, NN D: .71, HMM Prob: .97	PVM
TGME49_233450	TGME49_chrVIII:2,660,930..2,662,192(+)	SAG-related sequence SRS29A--SRS1 (SUR1)	VIII	yes					2	1	null
TGME49_233520	TGME49_chrVIII:2,690,037..2,693,686(+)	ATP-dependent RNA helicase	VIII	yes					1	0	null
TGME49_233695	TGME49_chrVIII:2,728,707..2,731,396(-)	hypothetical protein	VIII	yes					2	2	null
TGME49_269920		phosphatidylserine decarboxylase (PSD1)	VIII		yes		yes	yes	10	2	NN Sum: 3, NN D: .713, HMM Prob: .99	DG by LOPIT
TGME49_270240		MAG1	VIII	yes	yes		yes	yes	3	1	NN Sum: 3, NN D: .55, HMM Prob: .90	DG by LOPIT
TGME49_270250	TGME49_chrVIII:5,309,215..5,311,308(-)	dense granule protein GRA1	VIII	yes	yes				8	0	NN Sum: 4, NN D: .77, HMM Prob: 1	PV
TGME49_270320	TGME49_chrVIII:5,276,291..5,282,567(+)	protein phosphatase 2C domain-containing protein	VIII	yes	yes				4	0	NN Sum: 3, NN D: .64, HMM Prob: 1	Rhoptry prediction, PV
TGME49_270360	TGME49_chrVIII:5,249,101..5,250,806(+)	ATP synthase associated protein	VIII	yes					5	0	null
TGME49_270380	TGME49_chrVIII:5,240,564..5,243,290(-)	ribosomal protein RPS13	VIII	yes	yes				0	0	null
TGME49_270510	TGME49_chrVIII:5,220,474..5,224,943(+)	asparaginyl-tRNA synthetase (NOB+tRNA synthase)	VIII	yes	yes				6	0	NN Sum: 3, NN D: .53, HMM Prob: .99	Mitochondrial matrix proteome
TGME49_270710	TGME49_chrVIII:5,057,504..5,064,086(-)	WW domain binding protein 11	VIII	yes					1	0	null
TGME49_270930	TGME49_chrVIII:4,852,539..4,873,054(-)	hypothetical protein	VIII	yes					29	0	NN Sum: 1, NN D: .11, HMM Prob: .72	Nuclear - PFAM Signal P is negative
TGME49_271610	TGME49_chrVIII:4,446,398..4,449,350(-)	pyrroline-5-carboxylate reductase	VIII	yes					3	0	NN Sum: 4, NN D: .67, HMM Prob: .92	Mitochondria
TGME49_271888	TGME49_chrVIII:4,297,823..4,302,700(-)	3-ketoacyl-CoA reductase, putative	VIII	yes					3	2	null
TGME49_271930	TGME49_chrVIII:4,277,166..4,279,306(+)	Inner Membrane Complex Protein 20 (IMC20)	VIII	yes					4	0	null
TGME49_272000	TGME49_chrVIII:4,225,866..4,236,450(+)	hypothetical protein	VIII				yes		26	0	null
TGME49_272010	TGME49_chrVIII:4,218,019..4,222,158(+)	Gar1 protein RNA binding region protein	VIII	yes					0	0	null
TGME49_272290	TGME49_chrVIII:4,085,352..4,089,609(+)	pyruvate dehydrogenase complex subunit PD-HE1Beta	VIII	yes	yes		yes		2	0	NN Sum: 4, NN D: .65, HMM Prob: .98	Apicoplast
TGME49_272370	TGME49_chrVIII:4,026,991..4,039,795(-)	hypothetical protein	VIII				yes		34	5	null
TGME49_272390	TGME49_chrVIII:4,005,716..4,011,550(-)	hypothetical protein	VIII				yes		21	1	NN Sum: 3, NN D: .45, HMM Prob: .01
TGME49_272400	TGME49_chrVIII:3,999,088..4,002,537(+)	casein kinase ii regulatory subunit protein	VIII	yes					0	0	null
TGME49_272420	TGME49_chrVIII:3,980,388..3,986,026(-)	phosphatidylcholine-sterol O-acyltransferase, putative	VIII	yes					4	0	NN Sum: 2, NN D: .42, HMM Prob: .76	Golgi
TGME49_272460	TGME49_chrVIII:3,958,098..3,960,669(-)	hypothetical protein	VIII		yes	yes	yes	yes	2	2	null
TGME49_272660	TGME49_chrVIII:3,811,582..3,814,034(+)	hypothetical protein-YFP fusion localizes to ER	VIII			yes	yes	yes	2	0	NN Sum: 4, NN D: .79, HMM Prob: 1	ER
TGME49_272695	TGME49_chrVIII:3,787,697..3,793,914(-)	hypothetical protein	VIII			yes	yes		7	1	null
TGME49_272910	TGME49_chrVIII:3,703,295..3,711,481(+)	T-complex protein 1 delta subunit	VIII				yes		1	0	null
TGME49_273370	TGME49_chrVIII:3,558,268..3,562,375(-)	coatomer gamma 2-subunit protein, putative	VIII	yes					2	0	null
TGME49_273490	TGME49_chrVIII:3,446,240..3,452,050(+)	glutamine synthetase, type I, putative	VIII	yes					0	1	null
TGME49_273520	TGME49_chrVIII:3,419,960..3,427,716(+)	PCI domain-containing protein	VIII	yes					0	0	null
TGME49_273760	TGME49_chrVIII:3,288,936..3,291,712(-)	heat shock protein HSP70	VIII		yes		yes		0	0	null
TGME49_273960	TGME49_chrVIII:3,145,280..3,150,095(+)	chaperonin GroS protein	VIII				yes		2	0	null
TGME49_274060	TGME49_chrVIII:3,046,780..3,050,609(+)	2-oxoglutarate/malate translocase OMT	VIII	yes			yes		1	1	null
TGME49_274190	TGME49_chrVIII:2,936,868..2,944,404(+)	eukaryotic initiation factor 2B epsilon subunit, putative (Nucleotide diphosphate transferase)	VIII	yes					5	0	NN Sum: 0, NN D: .08, HMM Prob: .66	Cytosolic - Mitochondrial proteome
a		Coffey et al, 2018 PMID: 30377279
b		Cygan et al, 2020 PMID:34749525
c		Nadipuram et al, 2016 PMID: 27486190
