# Supplementary material for: Susceptibility of Toxoplasma gondii to autophagy in human cells relies on multiple interacting parasite loci
Source: mBio. 2023 Dec 14;15(1):e02595-23. doi: 10.1128/mbio.02595-23 (PMC10790690; doi:10.1128/mbio.02595-23)
Supplement: Data Set S2 — Ubiquitinated proteins from intracellular parasites identified by affinity capture. [file mbio.02595-23-s0002.xlsx]

## Sheet: Ubiquitinated T. gondii protein
Dataset 2 Ubiquitinated proteins from intracellular parasites identified by affinity capture.
Identified Proteins	Accession Number	T-Test (p-value): *(p < 0.00002)	Fold Changea	CTG 1b (Normalized weighted spectra)	CTG 2b (Normalized weighted spectra)	RH 1b (Normalized weighted spectra)	RH 2b (Normalized weighted spectra)	CTG 1b (Total unique peptide)	CTG 2b (Total unique peptide)	RH 1b (Total unique peptide)	RH 2b (Total unique peptide)	Localization
ROP4	TGME49_295125	0.27	5.3	12.443	3.7309	1.0297	2.0502	9	5	2	3	Rhoptries 1
ROP2A	TGME49_215785	0.11	5	6.5017	3.5293	1	1	4	3	1	1	Rhoptries 1
ROP1	TGME49_309590	0.18	4.4	6.2941	2.8254	1.0709	1	5	3	1	0	Rhoptries 1
ROP7	TGME49_295110	0.19	3.9	6.4395	2.8617	1.1121	1.2556	8	4	2	2	Rhoptries 1
BPK1	TGME49_253330	0.42	3.6	6.2941	1	1	1	5	0	0	0	Dense granules
SRS29C (SRS2)	TGME49_233480	0.43	3.5	6.2941	1	1.0709	1	3	1	1	1	PM-Peripheral 1
SRS51 (SRS3)	TGME49_308840	0.26	3.5	5.0353	1.8836	1	1	3	2	0	0	PM-Peripheral 1
MAG1	TGME49_270240	0.024	3.4	16.365	14.127	3.2127	5.7851	11	14	3	7	Dense granules
GRA34	TGME49_203290	0.04	3.3	3.7764	2.8254	1	1	3	2	0	0	Dense granules
Hypothetical protein	TGME49_225160	0.32	3.1	8.8117	2.8254	2.1418	1.6529	6	3	2	2	Dense granules
SRS34A (SAG2A)	TGME49_271050	0.077	2.7	7.5529	5.6508	3.2127	1.6529	3	3	2	2	PM-Peripheral 1
GRA6	TGME49_275440	0.48	2.7	6.2941	1	1.0709	1.6529	3	1	1	1	Dense granules
Phosphatidylserine decarboxylase	TGME49_269920	0.0084	2.7	2.5176	2.8254	1	1	2	3	0	0	Dense granules
Hypothetical protein	TGME49_234380	0.42	2.4	3.7764	1	1	1	3	1	0	0	Dense granules
Transporter, major facilitator family protein	TGME49_257530	0.42	2.4	3.7764	1	1	1	3	1	0	0	PM-Integral
Nmda receptor glutamate-binding chain	TGME49_309560	0.42	2.4	3.7764	1	1	1	3	0	0	0	Rhoptries 2
Hypothetical protein	TGME49_249990	0.42	2.4	1	3.7672	1	1	0	4	0	1	Dense granules
Hypothetical protein	TGME49_309600	0.42	2.4	1	3.7672	1	1	0	4	0	1	Dense granules
GRA57	TGME49_217680	0.42	2.4	1	3.7672	1	1	0	4	0	0	Dense granules
GRA23	TGME49_297880	0.12	2.3	2.5176	3.7672	1.0709	1.6529	2	3	1	2	Dense granules
GRA17	TGME49_222170	0.15	2.1	3.7764	2.8254	2.1418	1	2	3	2	1	Dense granules
CST2/GRA50	TGME49_203600	0.31	2	1.2588	2.8254	1	1	1	2	0	1	Dense granules
Thioredoxin domain-containing protein	TGME49_247350	0.33	2	1.2588	2.8254	1.0709	1	1	3	1	1	ER
Chaperonin protein BiP	TGME49_311720	0.49	1.9	3.6716	1	1.4249	1	5	0	3	0	ER 2
SRS20A	TGME49_285870	0.42	1.8	2.5176	1	1	1	2	0	0	0	PM-Peripheral1
Hypothetical protein	TGME49_247440	0.42	1.8	2.5176	1	1	1	2	0	0	0	PM-Peripheral1
Hypothetical protein	TGME49_225120	0.42	1.8	2.5176	1	1	1	2	1	0	0	Dense granules
SRS52A	TGME49_315320	0.42	1.8	2.5176	1	1	1	2	0	0	0	PM-Peripheral1
ROP39	TGME49_262050	0.42	1.8	2.5176	1	1	1	2	1	0	0	Rhoptries 2
GRA36	TGME49_213067	0.42	1.8	2.5176	1	1	1	2	0	0	0	Dense granules
SRS17B	TGME49_319350	0.44	1.7	2.5176	1	1.0709	1	2	0	1	0	PM-Peripheral 1
GRA54	TGME49_204340	0.51	1.7	7.5529	2.8254	2.1418	4.1322	6	3	2	5	Dense granules
ROP8	TGME49_215775	0.048	1.6	2.31	2.1215	1.518	1.1715	3	3	2	2	Rhoptries 1
GRA12	TGME49_288650	0.44	1.6	59.164	27.312	34.269	18.182	16	14	14	13	Dense granules
SRS29B (SAG1)	TGME49_233460	0.49	1.6	28.953	12.243	17.134	8.2644	11	8	8	6	PM-Peripheral 1
CST5/GRA52	TGME49_319340	0.21	1.6	1.2588	1.8836	1	1	1	2	0	1	Dense granules
GRA14	TGME49_239740	0.42	1.5	15.106	8.4762	9.6381	6.6115	9	7	6	6	Dense granules
GRA9	TGME49_251540	0.42	1.4	1	1.8836	1	1	0	2	0	0	Dense granules
GRA2	TGME49_227620	0.12	1.4	2.5176	2.8254	2.1418	1.6529	2	2	2	2	Dense granules
Hypothetical protein	TGME49_323100	0.28	1.3	1.5121	1.1313	1.0709	1	2	2	1	2	Dense granules
ROP5	TGME49_308090	0.59	1.3	13.847	7.5344	9.6381	7.438	8	8	6	7	Rhoptries 1
GRA3	TGME49_227280	0.64	1.2	18.882	13.185	17.134	9.9173	8	7	6	7	Dense granules
MAF1a	TGME49_279100	0.55	1.2	9.8173	6.4031	6.4254	7.2717	5	5	4	6	Dense granules
SRS57 (SAG3)	TGME49_308020	0.89	1.1	3.7764	1	3.2127	1	3	1	3	1	PM - peripheral 1
GRA12B	TGME49_275860	0.86	1.1	2.5176	1	2.1418	1	2	1	2	1	Dense granules
GRA7	TGME49_203310	0.89	1.1	37.765	20.72	26.772	28.925	8	9	11	13	Dense granules
HSP70	TGME49_273760	1	1	1	1	1	1	6	0	0	5	Cytosol
ACT1	TGME49_209030	0.97	1	2.9159	1.6385	2.3369	2.2684	4	4	4	4	Cytosol
GRA5	TGME49_286450	0.82	1	7.5529	6.5926	6.4254	8.2644	3	4	4	4	Dense granules
aFold change in normalized weighted spectra in CTG versus RH samples. Total unique peptide count when "0" has been reset to 1 for normalized weighted spectra.
bColumns represent replicate experiment 1 or 2
