# Supplementary material for: Susceptibility of Toxoplasma gondii to autophagy in human cells relies on multiple interacting parasite loci
Source: mBio. 2023 Dec 14;15(1):e02595-23. doi: 10.1128/mbio.02595-23 (PMC10790690; doi:10.1128/mbio.02595-23)
Supplement: Data Set S3 — Ubiquitinated proteins from extracellular parasites identified by affinity capture. [file mbio.02595-23-s0003.xls]

## Sheet: JB_ProtID_Report_20211206
				Total Unique Peptide Count	Total Unique Peptide Count	Total Unique Peptide Count	Total Unique Peptide Count
JB_ProtID_Report_20211206_ Tachyzoite controls				CTG1	CTG2	RH1	RH2
#	Identified Proteins	Accession Number	Molecular Weight
1	| transcript=TGME49_227360-t26_1 | gene=TGME49_227360 | organism=Toxoplasma_gondii_ME49 | gene_product=ribosomal protein RPL3 | transcript_product=ribosomal protein RPL3 | location=TGME49_chrX:994273-996966(-) | protein_length=389 | sequence_SO=chromosome | SO=protein_coding_gene | is_pseudo=false	TGME49_227360-t26_1-p1	44 kDa	14	17	17	22
2	| transcript=TGME49_232710-t26_1 | gene=TGME49_232710 | organism=Toxoplasma_gondii_ME49 | gene_product=ribosomal protein RPS3A | transcript_product=ribosomal protein RPS3A | location=TGME49_chrVIII:2235909-2237297(+) | protein_length=259 | sequence_SO=chromosome | SO=protein_coding_gene | is_pseudo=false	TGME49_232710-t26_1-p1	29 kDa	12	17	15	20
3	| transcript=TGME49_309120-t26_1 | gene=TGME49_309120 | organism=Toxoplasma_gondii_ME49 | gene_product=ribosomal protein RPL4 | transcript_product=ribosomal protein RPL4 | location=TGME49_chrXI:513855-515201(-) | protein_length=448 | sequence_SO=chromosome | SO=protein_coding_gene | is_pseudo=false	TGME49_309120-t26_1-p1	49 kDa	18	17	21	23
4	| transcript=TGME49_233460-t26_1 | gene=TGME49_233460 | organism=Toxoplasma_gondii_ME49 | gene_product=SAG-related sequence SRS29B | transcript_product=SAG-related sequence SRS29B | location=TGME49_chrVIII:2664481-2665491(+) | protein_length=336 | sequence_SO=chromosome | SO=protein_coding_gene | is_pseudo=false	TGME49_233460-t26_1-p1	35 kDa	7	13	6	12
5	| transcript=TGME49_216670-t26_1 | gene=TGME49_216670 | organism=Toxoplasma_gondii_ME49 | gene_product=FUSE-binding protein 2 / KH-type splicing regulatory protein | transcript_product=FUSE-binding protein 2 / KH-type splicing regulatory protein | location=TGME49_chrXI:5971686-5975725(-) | protein_length=941 | sequence_SO=chromosome | SO=protein_coding_gene | is_pseudo=false	TGME49_216670-t26_1-p1	100 kDa	25	24	27	40
6	| transcript=TGME49_261570-t26_1 | gene=TGME49_261570 | organism=Toxoplasma_gondii_ME49 | gene_product=ribosomal protein RPL7A | transcript_product=ribosomal protein RPL7A | location=TGME49_chrVIIb:1652920-1655805(+) | protein_length=276 | sequence_SO=chromosome | SO=protein_coding_gene | is_pseudo=false	TGME49_261570-t26_1-p1	31 kDa	13	12	13	19
7	| transcript=TGME49_262670-t26_1 | gene=TGME49_262670 | organism=Toxoplasma_gondii_ME49 | gene_product=ribosomal protein RPL18A | transcript_product=ribosomal protein RPL18A | location=TGME49_chrVIIb:1092681-1094792(+) | protein_length=183 | sequence_SO=chromosome | SO=protein_coding_gene | is_pseudo=false	TGME49_262670-t26_1-p1	21 kDa	12	12	12	18
8	| transcript=TGME49_210690-t26_1 | gene=TGME49_210690 | organism=Toxoplasma_gondii_ME49 | gene_product=ribosomal protein RPS6 | transcript_product=ribosomal protein RPS6 | location=TGME49_chrIV:2157331-2158101(+) | protein_length=256 | sequence_SO=chromosome | SO=protein_coding_gene | is_pseudo=false	TGME49_210690-t26_1-p1	29 kDa	10	21	12	26
9	| transcript=TGME49_207440-t26_1 | gene=TGME49_207440 | organism=Toxoplasma_gondii_ME49 | gene_product=ribosomal protein RPS4 | transcript_product=ribosomal protein RPS4 | location=TGME49_chrIb:62583-65733(-) | protein_length=312 | sequence_SO=chromosome | SO=protein_coding_gene | is_pseudo=false	TGME49_207440-t26_1-p1	36 kDa	5	10	6	10
11	| transcript=TGME49_248390-t26_1 | gene=TGME49_248390 | organism=Toxoplasma_gondii_ME49 | gene_product=ribosomal protein RPL26 | transcript_product=ribosomal protein RPL26 | location=TGME49_chrXII:3830586-3831607(-) | protein_length=141 | sequence_SO=chromosome | SO=protein_coding_gene | is_pseudo=false	TGME49_248390-t26_1-p1	16 kDa	8	8	11	16
12	| transcript=TGME49_320050-t26_1 | gene=TGME49_320050 | organism=Toxoplasma_gondii_ME49 | gene_product=ribosomal protein RPL5 | transcript_product=ribosomal protein RPL5 | location=TGME49_chrIV:550949-553977(+) | protein_length=310 | sequence_SO=chromosome | SO=protein_coding_gene | is_pseudo=false	TGME49_320050-t26_1-p1	35 kDa	9	12	11	13
13	| transcript=TGME49_299050-t26_1 | gene=TGME49_299050 | organism=Toxoplasma_gondii_ME49 | gene_product=ribosomal protein RPL17 | transcript_product=ribosomal protein RPL17 | location=TGME49_chrIII:2224012-2226278(-) | protein_length=195 | sequence_SO=chromosome | SO=protein_coding_gene | is_pseudo=false	TGME49_299050-t26_1-p1	22 kDa	7	3	10	13
14	| transcript=TGME49_308090-t26_1 | gene=TGME49_308090 | organism=Toxoplasma_gondii_ME49 | gene_product=rhoptry protein ROP5 | transcript_product=rhoptry protein ROP5 | location=TGME49_chrXII:566721-568370(-) | protein_length=549 | sequence_SO=chromosome | SO=protein_coding_gene | is_pseudo=false	TGME49_308090-t26_1-p1	61 kDa	8	9	10	15
15	| transcript=TGME49_275650-t26_1 | gene=TGME49_275650 | organism=Toxoplasma_gondii_ME49 | gene_product=hypothetical protein | transcript_product=hypothetical protein | location=TGME49_chrIII:301101-303734(+) | protein_length=877 | sequence_SO=chromosome | SO=protein_coding_gene | is_pseudo=false	TGME49_275650-t26_1-p1	101 kDa	4	8	11	22
16	| transcript=TGME49_311470-t26_1 | gene=TGME49_311470 | organism=Toxoplasma_gondii_ME49 | gene_product=rhoptry neck protein RON5 | transcript_product=rhoptry neck protein RON5 | location=TGME49_chrXI:2084037-2103770(-) | protein_length=1702 | sequence_SO=chromosome | SO=protein_coding_gene | is_pseudo=false	TGME49_311470-t26_1-p1	187 kDa	11	13	12	26
17	| transcript=TGME49_245680-t26_1 | gene=TGME49_245680 | organism=Toxoplasma_gondii_ME49 | gene_product=ribosomal protein RPL21 | transcript_product=ribosomal protein RPL21 | location=TGME49_chrXII:2465663-2466136(+) | protein_length=157 | sequence_SO=chromosome | SO=protein_coding_gene | is_pseudo=false	TGME49_245680-t26_1-p1	18 kDa	6	6	7	12
18	| transcript=TGME49_260440-t26_1 | gene=TGME49_260440 | organism=Toxoplasma_gondii_ME49 | gene_product=nuclear factor NF3 | transcript_product=nuclear factor NF3 | location=TGME49_chrVIIb:2268453-2272974(-) | protein_length=311 | sequence_SO=chromosome | SO=protein_coding_gene | is_pseudo=false	TGME49_260440-t26_1-p1	34 kDa	10	9	9	13
19	| transcript=TGME49_245460-t26_1 | gene=TGME49_245460 | organism=Toxoplasma_gondii_ME49 | gene_product=ribosomal protein RPS8 | transcript_product=ribosomal protein RPS8 | location=TGME49_chrXII:2284189-2287999(-) | protein_length=205 | sequence_SO=chromosome | SO=protein_coding_gene | is_pseudo=false	TGME49_245460-t26_1-p1	24 kDa	9	10	7	12
20	| transcript=TGME49_226970-t26_1 | gene=TGME49_226970 | organism=Toxoplasma_gondii_ME49 | gene_product=ribosomal protein RPS11 | transcript_product=ribosomal protein RPS11 | location=TGME49_chrX:1180402-1183277(-) | protein_length=161 | sequence_SO=chromosome | SO=protein_coding_gene | is_pseudo=false	TGME49_226970-t26_1-p1	19 kDa	10	10	10	12
21	| transcript=TGME49_223920-t26_1 | gene=TGME49_223920 | organism=Toxoplasma_gondii_ME49 | gene_product=rhoptry neck protein RON3 | transcript_product=rhoptry neck protein RON3 | location=TGME49_chrX:3453595-3464270(+) | protein_length=1958 | sequence_SO=chromosome | SO=protein_coding_gene | is_pseudo=false	TGME49_223920-t26_1-p1	223 kDa	7	5	8	20
22	| transcript=TGME49_291930-t26_1 | gene=TGME49_291930 | organism=Toxoplasma_gondii_ME49 | gene_product=RNA recognition motif-containing protein | transcript_product=RNA recognition motif-containing protein | location=TGME49_chrIX:4405615-4411375(+) | protein_length=705 | sequence_SO=chromosome | SO=protein_coding_gene | is_pseudo=false	TGME49_291930-t26_1-p1	73 kDa	15	9	11	15
23	| transcript=TGME49_224850-t26_1 | gene=TGME49_224850 | organism=Toxoplasma_gondii_ME49 | gene_product=polyadenylate binding protein, putative | transcript_product=polyadenylate binding protein, putative | location=TGME49_chrX:2776323-2778629(+) | protein_length=768 | sequence_SO=chromosome | SO=protein_coding_gene | is_pseudo=false	TGME49_224850-t26_1-p1	83 kDa	11	4	14	18
24	| transcript=TGME49_263040-t26_1 | gene=TGME49_263040 | organism=Toxoplasma_gondii_ME49 | gene_product=ribosomal protein RPS16 | transcript_product=ribosomal protein RPS16 | location=TGME49_chrVIIb:856869-858555(+) | protein_length=211 | sequence_SO=chromosome | SO=protein_coding_gene | is_pseudo=false	TGME49_263040-t26_1-p1	24 kDa	7	14	9	15
25	| transcript=TGME49_262690-t26_1 | gene=TGME49_262690 | organism=Toxoplasma_gondii_ME49 | gene_product=ribosomal protein RPL27 | transcript_product=ribosomal protein RPL27 | location=TGME49_chrVIIb:1080134-1081836(+) | protein_length=146 | sequence_SO=chromosome | SO=protein_coding_gene | is_pseudo=false	TGME49_262690-t26_1-p1	17 kDa	8	9	10	12
26	| transcript=TGME49_238010-t26_1 | gene=TGME49_238010 | organism=Toxoplasma_gondii_ME49 | gene_product=ribosomal protein RPL23A | transcript_product=ribosomal protein RPL23A | location=TGME49_chrVI:9653-11746(+) | protein_length=167 | sequence_SO=chromosome | SO=protein_coding_gene | is_pseudo=false	TGME49_238010-t26_1-p1	19 kDa	8	7	6	10
27	| transcript=TGME49_288720-t26_1 | gene=TGME49_288720 | organism=Toxoplasma_gondii_ME49 | gene_product=ribosomal protein RPL10 | transcript_product=ribosomal protein RPL10 | location=TGME49_chrIX:2708880-2711191(-) | protein_length=221 | sequence_SO=chromosome | SO=protein_coding_gene | is_pseudo=false	TGME49_288720-t26_1-p1	25 kDa	7	12	10	15
28	| transcript=TGME49_242330-t26_1 | gene=TGME49_242330 | organism=Toxoplasma_gondii_ME49 | gene_product=ribosomal protein RPS5 | transcript_product=ribosomal protein RPS5 | location=TGME49_chrVI:1972872-1973938(-) | protein_length=192 | sequence_SO=chromosome | SO=protein_coding_gene | is_pseudo=false	TGME49_242330-t26_1-p1	22 kDa	8	8	9	15
29	| transcript=TGME49_294620-t26_1 | gene=TGME49_294620 | organism=Toxoplasma_gondii_ME49 | gene_product=eukaryotic initiation factor-3, subunit 8, putative | transcript_product=eukaryotic initiation factor-3, subunit 8, putative | location=TGME49_chrIa:1004477-1011312(-) | protein_length=971 | sequence_SO=chromosome | SO=protein_coding_gene | is_pseudo=false	TGME49_294620-t26_1-p1	109 kDa	7	10	9	19
30	| transcript=TGME49_314810-t26_1 | gene=TGME49_314810 | organism=Toxoplasma_gondii_ME49 | gene_product=ribosomal protein RPL7 | transcript_product=ribosomal protein RPL7 | location=TGME49_chrXI:4309840-4313516(+) | protein_length=258 | sequence_SO=chromosome | SO=protein_coding_gene | is_pseudo=false	TGME49_314810-t26_1-p1	30 kDa	6	8	6	12
31	| transcript=TGME49_204020-t26_1 | gene=TGME49_204020 | organism=Toxoplasma_gondii_ME49 | gene_product=ribosomal protein RPL8 | transcript_product=ribosomal protein RPL8 | location=TGME49_chrVIIa:2046086-2048555(+) | protein_length=260 | sequence_SO=chromosome | SO=protein_coding_gene | is_pseudo=false	TGME49_204020-t26_1-p1	28 kDa	9	11	11	12
32	| transcript=TGME49_289530-t26_1 | gene=TGME49_289530 | organism=Toxoplasma_gondii_ME49 | gene_product=ribosomal protein RPL19 | transcript_product=ribosomal protein RPL19 | location=TGME49_chrIX:3287726-3290280(-) | protein_length=187 | sequence_SO=chromosome | SO=protein_coding_gene | is_pseudo=false	TGME49_289530-t26_1-p1	22 kDa	7	6	9	14
33	| transcript=TGME49_313390-t26_1 | gene=TGME49_313390 | organism=Toxoplasma_gondii_ME49 | gene_product=ribosomal protein RPL6 | transcript_product=ribosomal protein RPL6 | location=TGME49_chrXI:3337418-3338266(+) | protein_length=282 | sequence_SO=chromosome | SO=protein_coding_gene | is_pseudo=false	TGME49_313390-t26_1-p1	31 kDa	7	13	8	14
34	| transcript=TGME49_249250-t26_1 | gene=TGME49_249250 | organism=Toxoplasma_gondii_ME49 | gene_product=ribosomal protein RPL35A | transcript_product=ribosomal protein RPL35A | location=TGME49_chrXII:4397271-4398997(+) | protein_length=112 | sequence_SO=chromosome | SO=protein_coding_gene | is_pseudo=false	TGME49_249250-t26_1-p1	13 kDa	6	7	8	8
35	| transcript=TGME49_270380-t26_1 | gene=TGME49_270380 | organism=Toxoplasma_gondii_ME49 | gene_product=ribosomal protein RPS13 | transcript_product=ribosomal protein RPS13 | location=TGME49_chrVIII:5240842-5243101(-) | protein_length=151 | sequence_SO=chromosome | SO=protein_coding_gene | is_pseudo=false	TGME49_270380-t26_1-p1	17 kDa	6	7	7	8
36	| transcript=TGME49_232300-t26_1 | gene=TGME49_232300 | organism=Toxoplasma_gondii_ME49 | gene_product=ribosomal protein RPS3 | transcript_product=ribosomal protein RPS3 | location=TGME49_chrVIII:1998256-1999232(-) | protein_length=255 | sequence_SO=chromosome | SO=protein_coding_gene | is_pseudo=false	TGME49_232300-t26_1-p1	29 kDa	7	8	9	15
37	| transcript=TGME49_263050-t26_1 | gene=TGME49_263050 | organism=Toxoplasma_gondii_ME49 | gene_product=ribosomal protein RPL13 | transcript_product=ribosomal protein RPL13 | location=TGME49_chrVIIb:852938-856438(-) | protein_length=355 | sequence_SO=chromosome | SO=protein_coding_gene | is_pseudo=false	TGME49_263050-t26_1-p1	40 kDa	8	7	8	10
38	| transcript=TGME49_288650-t26_1 | gene=TGME49_288650 | organism=Toxoplasma_gondii_ME49 | gene_product=dense granule protein GRA12 | transcript_product=dense granule protein GRA12 | location=TGME49_chrIX:2657225-2659018(-) | protein_length=436 | sequence_SO=chromosome | SO=protein_coding_gene | is_pseudo=false	TGME49_288650-t26_1-p1	48 kDa	0	12	2	14
39	| transcript=TGME49_229250-t26_1 | gene=TGME49_229250 | organism=Toxoplasma_gondii_ME49 | gene_product=ribosomal protein RPL28 | transcript_product=ribosomal protein RPL28 | location=TGME49_chrVIII:109417-110877(-) | protein_length=129 | sequence_SO=chromosome | SO=protein_coding_gene | is_pseudo=false	TGME49_229250-t26_1-p1	15 kDa	4	4	4	5
40	| transcript=TGME49_232230-t26_1 | gene=TGME49_232230 | organism=Toxoplasma_gondii_ME49 | gene_product=ribosomal protein RPL30 | transcript_product=ribosomal protein RPL30 | location=TGME49_chrVIII:1964537-1966362(-) | protein_length=108 | sequence_SO=chromosome | SO=protein_coding_gene | is_pseudo=false	TGME49_232230-t26_1-p1	12 kDa	4	8	6	9
41	| transcript=TGME49_267060-t26_1 | gene=TGME49_267060 | organism=Toxoplasma_gondii_ME49 | gene_product=ribosomal protein RPL14 | transcript_product=ribosomal protein RPL14 | location=TGME49_chrIX:798309-800212(+) | protein_length=157 | sequence_SO=chromosome | SO=protein_coding_gene | is_pseudo=false	TGME49_267060-t26_1-p1	18 kDa	6	8	9	10
42	| transcript=TGME49_278870-t26_1 | gene=TGME49_278870 | organism=Toxoplasma_gondii_ME49 | gene_product=myosin F | transcript_product=myosin F | location=TGME49_chrXII:5794929-5810468(+) | protein_length=1953 | sequence_SO=chromosome | SO=protein_coding_gene | is_pseudo=false	TGME49_278870-t26_1-p1	216 kDa	10	0	16	34
43	| transcript=TGME49_286420-t26_1 | gene=TGME49_286420 | organism=Toxoplasma_gondii_ME49 | gene_product=elongation factor 1-alpha (EF-1-ALPHA), putative | transcript_product=elongation factor 1-alpha (EF-1-ALPHA), putative | location=TGME49_chrV:1836346-1838282(-) | protein_length=448 | sequence_SO=chromosome | SO=protein_coding_gene | is_pseudo=false	TGME49_286420-t26_1-p1 (+1)	49 kDa	6	13	11	18
44	| transcript=TGME49_218410-t26_1 | gene=TGME49_218410 | organism=Toxoplasma_gondii_ME49 | gene_product=ribosomal protein RPP0 | transcript_product=ribosomal protein RPP0 | location=TGME49_chrXII:1531423-1532964(+) | protein_length=314 | sequence_SO=chromosome | SO=protein_coding_gene | is_pseudo=false	TGME49_218410-t26_1-p1	34 kDa	7	8	9	9
45	| transcript=TGME49_239100-t26_1 | gene=TGME49_239100 | organism=Toxoplasma_gondii_ME49 | gene_product=ribosomal protein RPS7 | transcript_product=ribosomal protein RPS7 | location=TGME49_chrVI:463641-464737(+) | protein_length=196 | sequence_SO=chromosome | SO=protein_coding_gene | is_pseudo=false	TGME49_239100-t26_1-p1	23 kDa	7	10	8	14
46	| transcript=TGME49_267400-t26_1 | gene=TGME49_267400 | organism=Toxoplasma_gondii_ME49 | gene_product=ribosomal protein RPL32 | transcript_product=ribosomal protein RPL32 | location=TGME49_chrIX:674437-674942(-) | protein_length=134 | sequence_SO=chromosome | SO=protein_coding_gene | is_pseudo=false	TGME49_267400-t26_1-p1	16 kDa	5	11	7	12
47	| transcript=TGME49_311720-t26_1 | gene=TGME49_311720 | organism=Toxoplasma_gondii_ME49 | gene_product=chaperonin protein BiP | transcript_product=chaperonin protein BiP | location=TGME49_chrXI:2225360-2228735(-) | protein_length=668 | sequence_SO=chromosome | SO=protein_coding_gene | is_pseudo=false	TGME49_311720-t26_1-p1	73 kDa	10	14	9	24
48	| transcript=TGME49_263700-t26_1 | gene=TGME49_263700 | organism=Toxoplasma_gondii_ME49 | gene_product=ribosomal protein RPS14 | transcript_product=ribosomal protein RPS14 | location=TGME49_chrVIIb:385908-387618(+) | protein_length=156 | sequence_SO=chromosome | SO=protein_coding_gene | is_pseudo=false	TGME49_263700-t26_1-p1	16 kDa	8	8	8	11
49	| transcript=TGME49_215470-t26_1 | gene=TGME49_215470 | organism=Toxoplasma_gondii_ME49 | gene_product=ribosomal protein RPL10A | transcript_product=ribosomal protein RPL10A | location=TGME49_chrX:6973901-6975798(+) | protein_length=217 | sequence_SO=chromosome | SO=protein_coding_gene | is_pseudo=false	TGME49_215470-t26_1-p1	25 kDa	4	6	7	13
50	| transcript=TGME49_300100-t26_1 | gene=TGME49_300100 | organism=Toxoplasma_gondii_ME49 | gene_product=rhoptry neck protein RON2 | transcript_product=rhoptry neck protein RON2 | location=TGME49_chrXII:214746-225245(-) | protein_length=1479 | sequence_SO=chromosome | SO=protein_coding_gene | is_pseudo=false	TGME49_300100-t26_1-p1	166 kDa	5	5	11	20
51	| transcript=TGME49_209030-t26_1 | gene=TGME49_209030 | organism=Toxoplasma_gondii_ME49 | gene_product=actin ACT1 | transcript_product=actin ACT1 | location=TGME49_chrIb:998462-1000024(+) | protein_length=376 | sequence_SO=chromosome | SO=protein_coding_gene | is_pseudo=false	TGME49_209030-t26_1-p1	42 kDa	8	10	12	15
52	| transcript=TGME49_225080-t26_1 | gene=TGME49_225080 | organism=Toxoplasma_gondii_ME49 | gene_product=ribosomal protein RPS18 | transcript_product=ribosomal protein RPS18 | location=TGME49_chrX:2540172-2541420(+) | protein_length=156 | sequence_SO=chromosome | SO=protein_coding_gene | is_pseudo=false	TGME49_225080-t26_1-p1	18 kDa	7	4	6	11
53	| transcript=TGME49_231140-t26_1 | gene=TGME49_231140 | organism=Toxoplasma_gondii_ME49 | gene_product=ribosomal protein RPS25 | transcript_product=ribosomal protein RPS25 | location=TGME49_chrVIII:1265081-1266106(+) | protein_length=161 | sequence_SO=chromosome | SO=protein_coding_gene | is_pseudo=false	TGME49_231140-t26_1-p1	19 kDa	4	10	5	14
54	| transcript=TGME49_215460-t26_1 | gene=TGME49_215460 | organism=Toxoplasma_gondii_ME49 | gene_product=ribosomal protein RPS24 | transcript_product=ribosomal protein RPS24 | location=TGME49_chrX:6972021-6973684(-) | protein_length=267 | sequence_SO=chromosome | SO=protein_coding_gene | is_pseudo=false	TGME49_215460-t26_1-p1	30 kDa	5	8	10	9
55	| transcript=TGME49_262620-t26_1 | gene=TGME49_262620 | organism=Toxoplasma_gondii_ME49 | gene_product=RNA recognition motif-containing protein | transcript_product=RNA recognition motif-containing protein | location=TGME49_chrVIIb:1119507-1122427(+) | protein_length=293 | sequence_SO=chromosome | SO=protein_coding_gene | is_pseudo=false	TGME49_262620-t26_1-p1	32 kDa	5	9	7	11
56	| transcript=TGME49_318440-t26_1 | gene=TGME49_318440 | organism=Toxoplasma_gondii_ME49 | gene_product=helicase associated domain (ha2) protein | transcript_product=helicase associated domain (ha2) protein | location=TGME49_chrIV:1321898-1335258(-) | protein_length=2234 | sequence_SO=chromosome | SO=protein_coding_gene | is_pseudo=false	TGME49_318440-t26_1-p1	237 kDa	12	4	15	26
57	| transcript=TGME49_305520-t26_1 | gene=TGME49_305520 | organism=Toxoplasma_gondii_ME49 | gene_product=ribosomal protein RPS2 | transcript_product=ribosomal protein RPS2 | location=TGME49_chrIX:5449517-5451958(+) | protein_length=269 | sequence_SO=chromosome | SO=protein_coding_gene | is_pseudo=false	TGME49_305520-t26_1-p1	29 kDa	7	8	9	12
58	| transcript=TGME49_300000-t26_1 | gene=TGME49_300000 | organism=Toxoplasma_gondii_ME49 | gene_product=ribosomal protein RPL18 | transcript_product=ribosomal protein RPL18 | location=TGME49_chrXII:290951-294019(+) | protein_length=187 | sequence_SO=chromosome | SO=protein_coding_gene | is_pseudo=false	TGME49_300000-t26_1-p1	21 kDa	3	5	4	6
59	| transcript=TGME49_273760-t26_1 | gene=TGME49_273760 | organism=Toxoplasma_gondii_ME49 | gene_product=heat shock protein HSP70 | transcript_product=heat shock protein HSP70 | location=TGME49_chrVIII:3289228-3291252(-) | protein_length=674 | sequence_SO=chromosome | SO=protein_coding_gene | is_pseudo=false	TGME49_273760-t26_1-p1	73 kDa	9	14	13	23
60	Cluster of | transcript=TGME49_295110-t26_1 | gene=TGME49_295110 | organism=Toxoplasma_gondii_ME49 | gene_product=rhoptry protein ROP7 | transcript_product=rhoptry protein ROP7 | location=TGME49_chrIa:1409060-1410787(-) | protein_length=575 | sequence_SO=chromosome | SO=protein_coding_gene | is_pseudo=false (TGME49_295110-t26_1-p1)	TGME49_295110-t26_1-p1 [2]	63 kDa	4	13	3	20
61	| transcript=TGME49_245620-t26_1 | gene=TGME49_245620 | organism=Toxoplasma_gondii_ME49 | gene_product=ribosomal-ubiquitin protein RPS27A | transcript_product=ribosomal-ubiquitin protein RPS27A | location=TGME49_chrXII:2435543-2437627(-) | protein_length=154 | sequence_SO=chromosome | SO=protein_coding_gene | is_pseudo=false	TGME49_245620-t26_1-p1	17 kDa	3	3	3	4
62	| transcript=TGME49_228470-t26_1 | gene=TGME49_228470 | organism=Toxoplasma_gondii_ME49 | gene_product=ribosomal protein RPL15 | transcript_product=ribosomal protein RPL15 | location=TGME49_chrX:295200-297430(+) | protein_length=205 | sequence_SO=chromosome | SO=protein_coding_gene | is_pseudo=false	TGME49_228470-t26_1-p1	24 kDa	0	2	2	6
63	| transcript=TGME49_244320-t26_1 | gene=TGME49_244320 | organism=Toxoplasma_gondii_ME49 | gene_product=ribosomal protein RPL24 | transcript_product=ribosomal protein RPL24 | location=TGME49_chrVI:3188303-3191038(+) | protein_length=291 | sequence_SO=chromosome | SO=protein_coding_gene | is_pseudo=false	TGME49_244320-t26_1-p1	33 kDa	2	6	5	8
64	| transcript=TGME49_254440-t26_1 | gene=TGME49_254440 | organism=Toxoplasma_gondii_ME49 | gene_product=ribosomal protein RPL12 | transcript_product=ribosomal protein RPL12 | location=TGME49_chrIII:1740149-1743143(-) | protein_length=165 | sequence_SO=chromosome | SO=protein_coding_gene | is_pseudo=false	TGME49_254440-t26_1-p1	18 kDa	5	5	3	6
65	| transcript=TGME49_292130-t26_1 | gene=TGME49_292130 | organism=Toxoplasma_gondii_ME49 | gene_product=ribosomal protein RPL13A | transcript_product=ribosomal protein RPL13A | location=TGME49_chrIX:4567408-4570167(-) | protein_length=286 | sequence_SO=chromosome | SO=protein_coding_gene | is_pseudo=false	TGME49_292130-t26_1-p1	33 kDa	3	6	6	9
66	| transcript=TGME49_312630-t26_1 | gene=TGME49_312630 | organism=Toxoplasma_gondii_ME49 | gene_product=anonymous antigen-1, putative | transcript_product=anonymous antigen-1, putative | location=TGME49_chrXI:2841095-2858527(-) | protein_length=2639 | sequence_SO=chromosome | SO=protein_coding_gene | is_pseudo=false	TGME49_312630-t26_1-p1	286 kDa	7	6	10	21
67	| transcript=TGME49_203630-t26_1 | gene=TGME49_203630 | organism=Toxoplasma_gondii_ME49 | gene_product=ribosomal protein RPL44 | transcript_product=ribosomal protein RPL44 | location=TGME49_chrVIIa:2392791-2393820(-) | protein_length=105 | sequence_SO=chromosome | SO=protein_coding_gene | is_pseudo=false	TGME49_203630-t26_1-p1	12 kDa	5	5	5	9
68	| transcript=TGME49_268950-t26_1 | gene=TGME49_268950 | organism=Toxoplasma_gondii_ME49 | gene_product=hypothetical protein | transcript_product=hypothetical protein | location=TGME49_chrVIII:6185699-6190478(-) | protein_length=543 | sequence_SO=chromosome | SO=protein_coding_gene | is_pseudo=false	TGME49_268950-t26_1-p1	60 kDa	6	3	4	11
69	| transcript=TGME49_289690-t26_1 | gene=TGME49_289690 | organism=Toxoplasma_gondii_ME49 | gene_product=glyceraldehyde-3-phosphate dehydrogenase GAPDH1 | transcript_product=glyceraldehyde-3-phosphate dehydrogenase GAPDH1 | location=TGME49_chrIX:3381039-3383102(-) | protein_length=489 | sequence_SO=chromosome | SO=protein_coding_gene | is_pseudo=false	TGME49_289690-t26_1-p1	53 kDa	4	11	6	15
70	| transcript=TGME49_306060-t26_1 | gene=TGME49_306060 | organism=Toxoplasma_gondii_ME49 | gene_product=rhoptry neck protein RON8 | transcript_product=rhoptry neck protein RON8 | location=TGME49_chrIX:5779879-5794165(-) | protein_length=2980 | sequence_SO=chromosome | SO=protein_coding_gene | is_pseudo=false	TGME49_306060-t26_1-p1	329 kDa	6	0	9	21
71	| transcript=TGME49_275802-t26_1 | gene=TGME49_275802 | organism=Toxoplasma_gondii_ME49 | gene_product=SRP72 RNA-binding domain-containing protein | transcript_product=SRP72 RNA-binding domain-containing protein | location=TGME49_chrIII:219830-226957(-) | protein_length=730 | sequence_SO=chromosome | SO=protein_coding_gene | is_pseudo=false	TGME49_275802-t26_1-p1	80 kDa	8	4	7	18
72	| transcript=TGME49_248810-t26_1 | gene=TGME49_248810 | organism=Toxoplasma_gondii_ME49 | gene_product=nuclear factor NF7 | transcript_product=nuclear factor NF7 | location=TGME49_chrXII:4186912-4190953(+) | protein_length=497 | sequence_SO=chromosome | SO=protein_coding_gene | is_pseudo=false	TGME49_248810-t26_1-p1	54 kDa	6	8	5	9
73	| transcript=TGME49_239330-t26_1 | gene=TGME49_239330 | organism=Toxoplasma_gondii_ME49 | gene_product=ribosomal protein RPL37 | transcript_product=ribosomal protein RPL37 | location=TGME49_chrVI:551539-553786(+) | protein_length=98 | sequence_SO=chromosome | SO=protein_coding_gene | is_pseudo=false	TGME49_239330-t26_1-p1	11 kDa	2	0	2	3
74	| transcript=TGME49_203310-t26_1 | gene=TGME49_203310 | organism=Toxoplasma_gondii_ME49 | gene_product=dense granule protein GRA7 | transcript_product=dense granule protein GRA7 | location=TGME49_chrVIIa:2604424-2605134(+) | protein_length=236 | sequence_SO=chromosome | SO=protein_coding_gene | is_pseudo=false	TGME49_203310-t26_1-p1	26 kDa	0	10	2	13
75	| transcript=TGME49_229010-t26_1 | gene=TGME49_229010 | organism=Toxoplasma_gondii_ME49 | gene_product=rhoptry neck protein RON4 | transcript_product=rhoptry neck protein RON4 | location=TGME49_chrVIII:20265-26992(+) | protein_length=984 | sequence_SO=chromosome | SO=protein_coding_gene | is_pseudo=false	TGME49_229010-t26_1-p1	107 kDa	6	5	4	18
77	| transcript=TGME49_221380-t26_1 | gene=TGME49_221380 | organism=Toxoplasma_gondii_ME49 | gene_product=alba 1 | transcript_product=alba 1 | location=TGME49_chrII:298565-299912(-) | protein_length=247 | sequence_SO=chromosome | SO=protein_coding_gene | is_pseudo=false	TGME49_221380-t26_1-p1	27 kDa	5	5	6	10
78	| transcript=TGME49_311430-t26_1 | gene=TGME49_311430 | organism=Toxoplasma_gondii_ME49 | gene_product=fibrillarin | transcript_product=fibrillarin | location=TGME49_chrXI:2068034-2069622(-) | protein_length=304 | sequence_SO=chromosome | SO=protein_coding_gene | is_pseudo=false	TGME49_311430-t26_1-p1	32 kDa	5	6	3	13
79	| transcript=TGME49_239760-t26_1 | gene=TGME49_239760 | organism=Toxoplasma_gondii_ME49 | gene_product=ribosomal protein RPL22 | transcript_product=ribosomal protein RPL22 | location=TGME49_chrVI:901428-903242(-) | protein_length=133 | sequence_SO=chromosome | SO=protein_coding_gene | is_pseudo=false	TGME49_239760-t26_1-p1	15 kDa	2	6	3	8
80	| transcript=TGME49_288380-t26_1 | gene=TGME49_288380 | organism=Toxoplasma_gondii_ME49 | gene_product=heat shock protein HSP90 | transcript_product=heat shock protein HSP90 | location=TGME49_chrIX:2483404-2487798(+) | protein_length=708 | sequence_SO=chromosome | SO=protein_coding_gene | is_pseudo=false	TGME49_288380-t26_1-p1	82 kDa	7	18	6	24
81	| transcript=TGME49_312090-t26_1 | gene=TGME49_312090 | organism=Toxoplasma_gondii_ME49 | gene_product=ribosomal protein RPL23 | transcript_product=ribosomal protein RPL23 | location=TGME49_chrXI:2419184-2421277(-) | protein_length=139 | sequence_SO=chromosome | SO=protein_coding_gene | is_pseudo=false	TGME49_312090-t26_1-p1	15 kDa	4	4	6	7
82	| transcript=TGME49_309820-t26_1 | gene=TGME49_309820 | organism=Toxoplasma_gondii_ME49 | gene_product=ribosomal protein RPL11 | transcript_product=ribosomal protein RPL11 | location=TGME49_chrXI:830503-832124(+) | protein_length=175 | sequence_SO=chromosome | SO=protein_coding_gene | is_pseudo=false	TGME49_309820-t26_1-p1	20 kDa	7	6	7	6
83	| transcript=TGME49_248480-t26_1 | gene=TGME49_248480 | organism=Toxoplasma_gondii_ME49 | gene_product=ribosomal protein RPS9 | transcript_product=ribosomal protein RPS9 | location=TGME49_chrXII:3884353-3886214(+) | protein_length=188 | sequence_SO=chromosome | SO=protein_coding_gene | is_pseudo=false	TGME49_248480-t26_1-p1	22 kDa	4	7	4	11
84	| transcript=TGME49_207840-t26_1 | gene=TGME49_207840 | organism=Toxoplasma_gondii_ME49 | gene_product=ribosomal protein RPS17 | transcript_product=ribosomal protein RPS17 | location=TGME49_chrIb:327322-329024(-) | protein_length=132 | sequence_SO=chromosome | SO=protein_coding_gene | is_pseudo=false	TGME49_207840-t26_1-p1	15 kDa	4	6	5	9
85	| transcript=TGME49_231080-t26_1 | gene=TGME49_231080 | organism=Toxoplasma_gondii_ME49 | gene_product=ribosomal protein RPL38 | transcript_product=ribosomal protein RPL38 | location=TGME49_chrVIII:1230906-1231160(+) | protein_length=84 | sequence_SO=chromosome | SO=protein_coding_gene | is_pseudo=false	TGME49_231080-t26_1-p1	10 kDa	3	0	3	3
86	| transcript=TGME49_270510-t26_1 | gene=TGME49_270510 | organism=Toxoplasma_gondii_ME49 | gene_product=asparaginyl-tRNA synthetase (NOB+tRNA synthase) | transcript_product=asparaginyl-tRNA synthetase (NOB+tRNA synthase) | location=TGME49_chrVIII:5220893-5224199(+) | protein_length=676 | sequence_SO=chromosome | SO=protein_coding_gene | is_pseudo=false	TGME49_270510-t26_1-p1	75 kDa	3	5	8	14
87	| transcript=TGME49_229670-t26_1 | gene=TGME49_229670 | organism=Toxoplasma_gondii_ME49 | gene_product=ribosomal protein RPS23 | transcript_product=ribosomal protein RPS23 | location=TGME49_chrVIII:371876-374724(+) | protein_length=143 | sequence_SO=chromosome | SO=protein_coding_gene | is_pseudo=false	TGME49_229670-t26_1-p1	16 kDa	3	6	9	7
88	| transcript=TGME49_234450-t26_1 | gene=TGME49_234450 | organism=Toxoplasma_gondii_ME49 | gene_product=ribosomal protein RPS15A | transcript_product=ribosomal protein RPS15A | location=TGME49_chrX:4397204-4399086(+) | protein_length=231 | sequence_SO=chromosome | SO=protein_coding_gene | is_pseudo=false	TGME49_234450-t26_1-p1	27 kDa	3	2	4	8
89	| transcript=TGME49_310490-t26_1 | gene=TGME49_310490 | organism=Toxoplasma_gondii_ME49 | gene_product=ribosomal protein RPL27A | transcript_product=ribosomal protein RPL27A | location=TGME49_chrXI:1382334-1383113(-) | protein_length=147 | sequence_SO=chromosome | SO=protein_coding_gene | is_pseudo=false	TGME49_310490-t26_1-p1	16 kDa	4	5	6	9
90	| transcript=TGME49_247470-t26_1 | gene=TGME49_247470 | organism=Toxoplasma_gondii_ME49 | gene_product=nucleolar protein, putative | transcript_product=nucleolar protein, putative | location=TGME49_chrXII:3359532-3363829(+) | protein_length=536 | sequence_SO=chromosome | SO=protein_coding_gene | is_pseudo=false	TGME49_247470-t26_1-p1	60 kDa	8	8	9	14
91	| transcript=TGME49_236650-t26_1 | gene=TGME49_236650 | organism=Toxoplasma_gondii_ME49 | gene_product=DEAD (Asp-Glu-Ala-Asp) box polypeptide 17 | transcript_product=DEAD (Asp-Glu-Ala-Asp) box polypeptide 17 | location=TGME49_chrX:5471350-5474968(-) | protein_length=550 | sequence_SO=chromosome | SO=protein_coding_gene | is_pseudo=false	TGME49_236650-t26_1-p1	60 kDa	9	7	6	19
92	| transcript=TGME49_253900-t26_1 | gene=TGME49_253900 | organism=Toxoplasma_gondii_ME49 | gene_product=parasite porphobilinogen synthase PBGS | transcript_product=parasite porphobilinogen synthase PBGS | location=TGME49_chrIII:1284835-1292775(-) | protein_length=658 | sequence_SO=chromosome | SO=protein_coding_gene | is_pseudo=false	TGME49_253900-t26_1-p1	71 kDa	7	5	5	10
93	| transcript=TGME49_214210-t26_1 | gene=TGME49_214210 | organism=Toxoplasma_gondii_ME49 | gene_product=rRNA pseudouridine synthase | transcript_product=rRNA pseudouridine synthase | location=TGME49_chrX:6112853-6118397(-) | protein_length=505 | sequence_SO=chromosome | SO=protein_coding_gene | is_pseudo=false	TGME49_214210-t26_1-p1	57 kDa	8	3	4	15
94	| transcript=TGME49_235470-t26_1 | gene=TGME49_235470 | organism=Toxoplasma_gondii_ME49 | gene_product=myosin A | transcript_product=myosin A | location=TGME49_chrX:4884161-4889835(+) | protein_length=831 | sequence_SO=chromosome | SO=protein_coding_gene | is_pseudo=false	TGME49_235470-t26_1-p1	93 kDa	3	6	3	20
95	| transcript=TGME49_243920-t26_1 | gene=TGME49_243920 | organism=Toxoplasma_gondii_ME49 | gene_product=DNA replication licensing factor MCM5, putative | transcript_product=DNA replication licensing factor MCM5, putative | location=TGME49_chrVI:2882722-2892002(+) | protein_length=794 | sequence_SO=chromosome | SO=protein_coding_gene | is_pseudo=false	TGME49_243920-t26_1-p1	88 kDa	6	0	5	12
96	| transcript=TGME49_227600-t26_1 | gene=TGME49_227600 | organism=Toxoplasma_gondii_ME49 | gene_product=ribosomal protein RPL34 | transcript_product=ribosomal protein RPL34 | location=TGME49_chrX:894289-896541(-) | protein_length=134 | sequence_SO=chromosome | SO=protein_coding_gene | is_pseudo=false	TGME49_227600-t26_1-p1	15 kDa	3	3	4	6
97	| transcript=TGME49_205440-t26_1 | gene=TGME49_205440 | organism=Toxoplasma_gondii_ME49 | gene_product=CCT chaperonin gamma subunit | transcript_product=CCT chaperonin gamma subunit | location=TGME49_chrVIIa:1397504-1403332(+) | protein_length=556 | sequence_SO=chromosome | SO=protein_coding_gene | is_pseudo=false	TGME49_205440-t26_1-p1	61 kDa	3	2	4	16
98	| transcript=TGME49_213350-t26_1 | gene=TGME49_213350 | organism=Toxoplasma_gondii_ME49 | gene_product=ribosomal protein RPS15 | transcript_product=ribosomal protein RPS15 | location=TGME49_chrV:949899-951338(-) | protein_length=150 | sequence_SO=chromosome | SO=protein_coding_gene | is_pseudo=false	TGME49_213350-t26_1-p1	17 kDa	0	5	2	6
99	| transcript=TGME49_225050-t26_1 | gene=TGME49_225050 | organism=Toxoplasma_gondii_ME49 | gene_product=adenosylhomocysteinase, putative | transcript_product=adenosylhomocysteinase, putative | location=TGME49_chrX:2554283-2556669(-) | protein_length=588 | sequence_SO=chromosome | SO=protein_coding_gene | is_pseudo=false	TGME49_225050-t26_1-p1	64 kDa	9	9	8	10
100	| transcript=TGME49_317720-t26_1 | gene=TGME49_317720 | organism=Toxoplasma_gondii_ME49 | gene_product=eukaryotic translation initiation factor 3 subunit 7, putative | transcript_product=eukaryotic translation initiation factor 3 subunit 7, putative | location=TGME49_chrIV:2669610-2676153(+) | protein_length=609 | sequence_SO=chromosome | SO=protein_coding_gene | is_pseudo=false	TGME49_317720-t26_1-p1	69 kDa	2	0	2	11
101	| transcript=TGME49_203490-t26_1 | gene=TGME49_203490 | organism=Toxoplasma_gondii_ME49 | gene_product=GNL3L/Grn1 GTPase | transcript_product=GNL3L/Grn1 GTPase | location=TGME49_chrVIIa:2472989-2479668(+) | protein_length=702 | sequence_SO=chromosome | SO=protein_coding_gene | is_pseudo=false	TGME49_203490-t26_1-p1	76 kDa	4	2	5	10
102	| transcript=TGME49_255260-t26_1 | gene=TGME49_255260 | organism=Toxoplasma_gondii_ME49 | gene_product=apical membrane antigen AMA1 | transcript_product=apical membrane antigen AMA1 | location=TGME49_chrVIIb:4948498-4952962(+) | protein_length=569 | sequence_SO=chromosome | SO=protein_coding_gene | is_pseudo=false	TGME49_255260-t26_1-p1	63 kDa	2	4	3	9
103	| transcript=TGME49_268850-t26_1 | gene=TGME49_268850 | organism=Toxoplasma_gondii_ME49 | gene_product=enolase 2 | transcript_product=enolase 2 | location=TGME49_chrVIII:6250782-6252860(-) | protein_length=475 | sequence_SO=chromosome | SO=protein_coding_gene | is_pseudo=false	TGME49_268850-t26_1-p1	52 kDa	0	5	0	8
104	| transcript=TGME49_205510-t26_1 | gene=TGME49_205510 | organism=Toxoplasma_gondii_ME49 | gene_product=nucleolar protein 5, putative | transcript_product=nucleolar protein 5, putative | location=TGME49_chrVIIa:1360707-1364682(-) | protein_length=490 | sequence_SO=chromosome | SO=protein_coding_gene | is_pseudo=false	TGME49_205510-t26_1-p1	54 kDa	5	10	7	12
105	| transcript=TGME49_238250-t26_1 | gene=TGME49_238250 | organism=Toxoplasma_gondii_ME49 | gene_product=ribosomal protein RPL36 | transcript_product=ribosomal protein RPL36 | location=TGME49_chrVI:155358-156516(+) | protein_length=101 | sequence_SO=chromosome | SO=protein_coding_gene | is_pseudo=false	TGME49_238250-t26_1-p1	11 kDa	5	5	9	10
106	| transcript=TGME49_287500-t26_1 | gene=TGME49_287500 | organism=Toxoplasma_gondii_ME49 | gene_product=T complex chaperonin, putative | transcript_product=T complex chaperonin, putative | location=TGME49_chrV:565387-570680(-) | protein_length=556 | sequence_SO=chromosome | SO=protein_coding_gene | is_pseudo=false	TGME49_287500-t26_1-p1	59 kDa	3	8	6	12
107	| transcript=TGME49_309590-t26_1 | gene=TGME49_309590 | organism=Toxoplasma_gondii_ME49 | gene_product=rhoptry protein ROP1 | transcript_product=rhoptry protein ROP1 | location=TGME49_chrXI:746156-747496(+) | protein_length=446 | sequence_SO=chromosome | SO=protein_coding_gene | is_pseudo=false	TGME49_309590-t26_1-p1	48 kDa	6	7	2	4
108	| transcript=TGME49_205580-t26_1 | gene=TGME49_205580 | organism=Toxoplasma_gondii_ME49 | gene_product=nuclear factor NF4 | transcript_product=nuclear factor NF4 | location=TGME49_chrVIIa:1293654-1297697(+) | protein_length=497 | sequence_SO=chromosome | SO=protein_coding_gene | is_pseudo=false	TGME49_205580-t26_1-p1	51 kDa	4	5	5	10
109	Cluster of | transcript=TGME49_215785-t26_1 | gene=TGME49_215785 | organism=Toxoplasma_gondii_ME49 | gene_product=rhoptry protein ROP2A | transcript_product=rhoptry protein ROP2A | location=TGME49_chrX:7156744-7158043(+) | protein_length=433 | sequence_SO=chromosome | SO=protein_coding_gene | is_pseudo=false (TGME49_215785-t26_1-p1)	TGME49_215785-t26_1-p1 [2]	49 kDa	4	5	2	5
110	| transcript=TGME49_234420-t26_1 | gene=TGME49_234420 | organism=Toxoplasma_gondii_ME49 | gene_product=ATPase, AAA family protein | transcript_product=ATPase, AAA family protein | location=TGME49_chrX:4366567-4374032(-) | protein_length=588 | sequence_SO=chromosome | SO=protein_coding_gene | is_pseudo=false	TGME49_234420-t26_1-p1	67 kDa	3	0	5	11
111	| transcript=TGME49_201680-t26_1 | gene=TGME49_201680 | organism=Toxoplasma_gondii_ME49 | gene_product=eukaryotic initiation factor-3 subunit 10, putative | transcript_product=eukaryotic initiation factor-3 subunit 10, putative | location=TGME49_chrVIIa:3854159-3862560(+) | protein_length=1033 | sequence_SO=chromosome | SO=protein_coding_gene | is_pseudo=false	TGME49_201680-t26_1-p1	119 kDa	0	3	2	12
112	| transcript=TGME49_300190-t26_1 | gene=TGME49_300190 | organism=Toxoplasma_gondii_ME49 | gene_product=ribosomal protein RPL37A | transcript_product=ribosomal protein RPL37A | location=TGME49_chrXII:164207-166479(+) | protein_length=96 | sequence_SO=chromosome | SO=protein_coding_gene | is_pseudo=false	TGME49_300190-t26_1-p1	10 kDa	2	0	3	2
113	| transcript=TGME49_218820-t26_1 | gene=TGME49_218820 | organism=Toxoplasma_gondii_ME49 | gene_product=alba 2 | transcript_product=alba 2 | location=TGME49_chrXII:1278904-1280705(+) | protein_length=148 | sequence_SO=chromosome | SO=protein_coding_gene | is_pseudo=false	TGME49_218820-t26_1-p1	15 kDa	5	3	6	7
114	| transcript=TGME49_232350-t26_1 | gene=TGME49_232350 | organism=Toxoplasma_gondii_ME49 | gene_product=lactate dehydrogenase LDH1 | transcript_product=lactate dehydrogenase LDH1 | location=TGME49_chrVIII:2028207-2029734(+) | protein_length=329 | sequence_SO=chromosome | SO=protein_coding_gene | is_pseudo=false	TGME49_232350-t26_1-p1	36 kDa	2	5	5	8
115	| transcript=TGME49_250810-t26_1 | gene=TGME49_250810 | organism=Toxoplasma_gondii_ME49 | gene_product=ribosomal protein RPL35 | transcript_product=ribosomal protein RPL35 | location=TGME49_chrXII:5238613-5240975(-) | protein_length=178 | sequence_SO=chromosome | SO=protein_coding_gene | is_pseudo=false	TGME49_250810-t26_1-p1	20 kDa	2	3	2	2
116	| transcript=TGME49_238040-t26_1 | gene=TGME49_238040 | organism=Toxoplasma_gondii_ME49 | gene_product=protein disulfide-isomerase domain-containing protein | transcript_product=protein disulfide-isomerase domain-containing protein | location=TGME49_chrVI:19728-28820(-) | protein_length=1378 | sequence_SO=chromosome | SO=protein_coding_gene | is_pseudo=false	TGME49_238040-t26_1-p1	153 kDa	3	3	0	9
117	| transcript=TGME49_273090-t26_1 | gene=TGME49_273090 | organism=Toxoplasma_gondii_ME49 | gene_product=cell division protein CDC48CY | transcript_product=cell division protein CDC48CY | location=TGME49_chrVIII:3665307-3674504(-) | protein_length=811 | sequence_SO=chromosome | SO=protein_coding_gene | is_pseudo=false	TGME49_273090-t26_1-p1	89 kDa	6	3	6	12
118	| transcript=TGME49_205340-t26_1 | gene=TGME49_205340 | organism=Toxoplasma_gondii_ME49 | gene_product=ribosomal protein RPS12 | transcript_product=ribosomal protein RPS12 | location=TGME49_chrVIIa:1467654-1468859(+) | protein_length=142 | sequence_SO=chromosome | SO=protein_coding_gene | is_pseudo=false	TGME49_205340-t26_1-p1	15 kDa	0	3	2	4
119	| transcript=TGME49_212290-t26_1 | gene=TGME49_212290 | organism=Toxoplasma_gondii_ME49 | gene_product=ribosomal protein RPS19 | transcript_product=ribosomal protein RPS19 | location=TGME49_chrX:3940725-3942425(-) | protein_length=313 | sequence_SO=chromosome | SO=protein_coding_gene | is_pseudo=false	TGME49_212290-t26_1-p1	35 kDa	0	0	0	3
120	| transcript=TGME49_230420-t26_1 | gene=TGME49_230420 | organism=Toxoplasma_gondii_ME49 | gene_product=sarco/endoplasmic reticulum Ca2+-ATPase | transcript_product=sarco/endoplasmic reticulum Ca2+-ATPase | location=TGME49_chrVIII:763904-776922(+) | protein_length=1093 | sequence_SO=chromosome | SO=protein_coding_gene | is_pseudo=false	TGME49_230420-t26_1-p1	119 kDa	4	4	4	14
121	| transcript=TGME49_266070-t26_1 | gene=TGME49_266070 | organism=Toxoplasma_gondii_ME49 | gene_product=ribosomal protein RPL31 | transcript_product=ribosomal protein RPL31 | location=TGME49_chrIX:1319959-1321330(+) | protein_length=120 | sequence_SO=chromosome | SO=protein_coding_gene | is_pseudo=false	TGME49_266070-t26_1-p1	14 kDa	0	3	0	5
122	| transcript=TGME49_249900-t26_1 | gene=TGME49_249900 | organism=Toxoplasma_gondii_ME49 | gene_product=adenine nucleotide translocator, putative | transcript_product=adenine nucleotide translocator, putative | location=TGME49_chrXII:4937491-4938447(+) | protein_length=318 | sequence_SO=chromosome | SO=protein_coding_gene | is_pseudo=false	TGME49_249900-t26_1-p1	35 kDa	3	8	2	9
123	| transcript=TGME49_263870-t26_1 | gene=TGME49_263870 | organism=Toxoplasma_gondii_ME49 | gene_product=glutamate-tRNA ligase | transcript_product=glutamate-tRNA ligase | location=TGME49_chrVIIb:274169-283563(-) | protein_length=849 | sequence_SO=chromosome | SO=protein_coding_gene | is_pseudo=false	TGME49_263870-t26_1-p1	95 kDa	3	5	4	10
END OF FILE

## Sheet: Edited
Dataset 3 Ubiquinated proteins from extracellular parasites identified by affinity capture.
				Total Unique Peptide Count	Total Unique Peptide Count	Total Unique Peptide Count	Total Unique Peptide Count
JB_ProtID_Report_20211206_ Tachyzoite controls				CTG1	CTG2	RH1	RH2
#	Identified Proteins	Accession Number	Molecular Weight
1	ribosomal protein RPL3	TGME49_227360-t26_1-p1	44 kDa	14	17	17	22
2	ribosomal protein RPS3A	TGME49_232710-t26_1-p1	29 kDa	12	17	15	20
3	ribosomal protein RPL4	TGME49_309120-t26_1-p1	49 kDa	18	17	21	23
4	SAG-related sequence SRS29B	TGME49_233460-t26_1-p1	35 kDa	7	13	6	12
5	FUSE-binding protein 2 / KH-type splicing regulatory protein	TGME49_216670-t26_1-p1	100 kDa	25	24	27	40
6	ribosomal protein RPL7A	TGME49_261570-t26_1-p1	31 kDa	13	12	13	19
7	ribosomal protein RPL18A	TGME49_262670-t26_1-p1	21 kDa	12	12	12	18
8	ribosomal protein RPS6	TGME49_210690-t26_1-p1	29 kDa	10	21	12	26
9	ribosomal protein RPS4	TGME49_207440-t26_1-p1	36 kDa	5	10	6	10
11	ribosomal protein RPL26	TGME49_248390-t26_1-p1	16 kDa	8	8	11	16
12	ribosomal protein RPL5	TGME49_320050-t26_1-p1	35 kDa	9	12	11	13
13	ribosomal protein RPL17	TGME49_299050-t26_1-p1	22 kDa	7	3	10	13
14	rhoptry protein ROP5	TGME49_308090-t26_1-p1	61 kDa	8	9	10	15
15	hypothetical protein	TGME49_275650-t26_1-p1	101 kDa	4	8	11	22
16	rhoptry neck protein RON5	TGME49_311470-t26_1-p1	187 kDa	11	13	12	26
17	ribosomal protein RPL21	TGME49_245680-t26_1-p1	18 kDa	6	6	7	12
18	nuclear factor NF3	TGME49_260440-t26_1-p1	34 kDa	10	9	9	13
19	ribosomal protein RPS8	TGME49_245460-t26_1-p1	24 kDa	9	10	7	12
20	ribosomal protein RPS11	TGME49_226970-t26_1-p1	19 kDa	10	10	10	12
21	rhoptry neck protein RON3	TGME49_223920-t26_1-p1	223 kDa	7	5	8	20
22	RNA recognition motif-containing protein	TGME49_291930-t26_1-p1	73 kDa	15	9	11	15
23	polyadenylate binding protein, putative	TGME49_224850-t26_1-p1	83 kDa	11	4	14	18
24	ribosomal protein RPS16	TGME49_263040-t26_1-p1	24 kDa	7	14	9	15
25	ribosomal protein RPL27	TGME49_262690-t26_1-p1	17 kDa	8	9	10	12
26	ribosomal protein RPL23A	TGME49_238010-t26_1-p1	19 kDa	8	7	6	10
27	ribosomal protein RPL10	TGME49_288720-t26_1-p1	25 kDa	7	12	10	15
28	ribosomal protein RPS5	TGME49_242330-t26_1-p1	22 kDa	8	8	9	15
29	eukaryotic initiation factor-3, subunit 8, putative	TGME49_294620-t26_1-p1	109 kDa	7	10	9	19
30	ribosomal protein RPL7	TGME49_314810-t26_1-p1	30 kDa	6	8	6	12
31	ribosomal protein RPL8	TGME49_204020-t26_1-p1	28 kDa	9	11	11	12
32	ribosomal protein RPL19	TGME49_289530-t26_1-p1	22 kDa	7	6	9	14
33	ribosomal protein RPL6	TGME49_313390-t26_1-p1	31 kDa	7	13	8	14
34	ribosomal protein RPL35A	TGME49_249250-t26_1-p1	13 kDa	6	7	8	8
35	ribosomal protein RPS13	TGME49_270380-t26_1-p1	17 kDa	6	7	7	8
36	ribosomal protein RPS3	TGME49_232300-t26_1-p1	29 kDa	7	8	9	15
37	ribosomal protein RPL13	TGME49_263050-t26_1-p1	40 kDa	8	7	8	10
38	dense granule protein GRA12	TGME49_288650-t26_1-p1	48 kDa	0	12	2	14
39	ribosomal protein RPL28	TGME49_229250-t26_1-p1	15 kDa	4	4	4	5
40	ribosomal protein RPL30	TGME49_232230-t26_1-p1	12 kDa	4	8	6	9
41	ribosomal protein RPL14	TGME49_267060-t26_1-p1	18 kDa	6	8	9	10
42	myosin F	TGME49_278870-t26_1-p1	216 kDa	10	0	16	34
43	elongation factor 1-alpha (EF-1-ALPHA), putative	TGME49_286420-t26_1-p1 (+1)	49 kDa	6	13	11	18
44	ribosomal protein RPP0	TGME49_218410-t26_1-p1	34 kDa	7	8	9	9
45	ribosomal protein RPS7	TGME49_239100-t26_1-p1	23 kDa	7	10	8	14
46	ribosomal protein RPL32	TGME49_267400-t26_1-p1	16 kDa	5	11	7	12
47	chaperonin protein BiP	TGME49_311720-t26_1-p1	73 kDa	10	14	9	24
48	ribosomal protein RPS14	TGME49_263700-t26_1-p1	16 kDa	8	8	8	11
49	ribosomal protein RPL10A	TGME49_215470-t26_1-p1	25 kDa	4	6	7	13
50	rhoptry neck protein RON2	TGME49_300100-t26_1-p1	166 kDa	5	5	11	20
51	actin ACT1	TGME49_209030-t26_1-p1	42 kDa	8	10	12	15
52	ribosomal protein RPS18	TGME49_225080-t26_1-p1	18 kDa	7	4	6	11
53	ribosomal protein RPS25	TGME49_231140-t26_1-p1	19 kDa	4	10	5	14
54	ribosomal protein RPS24	TGME49_215460-t26_1-p1	30 kDa	5	8	10	9
55	RNA recognition motif-containing protein	TGME49_262620-t26_1-p1	32 kDa	5	9	7	11
56	helicase associated domain (ha2) protein	TGME49_318440-t26_1-p1	237 kDa	12	4	15	26
57	ribosomal protein RPS2	TGME49_305520-t26_1-p1	29 kDa	7	8	9	12
58	ribosomal protein RPL18	TGME49_300000-t26_1-p1	21 kDa	3	5	4	6
59	heat shock protein HSP70	TGME49_273760-t26_1-p1	73 kDa	9	14	13	23
60	rhoptry protein ROP7	TGME49_295110-t26_1-p1 [2]	63 kDa	4	13	3	20
61	ribosomal-ubiquitin protein RPS27A	TGME49_245620-t26_1-p1	17 kDa	3	3	3	4
62	ribosomal protein RPL15	TGME49_228470-t26_1-p1	24 kDa	0	2	2	6
63	ribosomal protein RPL24	TGME49_244320-t26_1-p1	33 kDa	2	6	5	8
64	ribosomal protein RPL12	TGME49_254440-t26_1-p1	18 kDa	5	5	3	6
65	ribosomal protein RPL13A	TGME49_292130-t26_1-p1	33 kDa	3	6	6	9
66	anonymous antigen-1, putative	TGME49_312630-t26_1-p1	286 kDa	7	6	10	21
67	ribosomal protein RPL44	TGME49_203630-t26_1-p1	12 kDa	5	5	5	9
68	hypothetical protein	TGME49_268950-t26_1-p1	60 kDa	6	3	4	11
69	glyceraldehyde-3-phosphate dehydrogenase GAPDH1	TGME49_289690-t26_1-p1	53 kDa	4	11	6	15
70	rhoptry neck protein RON8	TGME49_306060-t26_1-p1	329 kDa	6	0	9	21
71	SRP72 RNA-binding domain-containing protein	TGME49_275802-t26_1-p1	80 kDa	8	4	7	18
72	nuclear factor NF7	TGME49_248810-t26_1-p1	54 kDa	6	8	5	9
73	ribosomal protein RPL37	TGME49_239330-t26_1-p1	11 kDa	2	0	2	3
74	dense granule protein GRA7	TGME49_203310-t26_1-p1	26 kDa	0	10	2	13
75	rhoptry neck protein RON4	TGME49_229010-t26_1-p1	107 kDa	6	5	4	18
77	alba 1	TGME49_221380-t26_1-p1	27 kDa	5	5	6	10
78	fibrillarin	TGME49_311430-t26_1-p1	32 kDa	5	6	3	13
79	ribosomal protein RPL22	TGME49_239760-t26_1-p1	15 kDa	2	6	3	8
80	heat shock protein HSP90	TGME49_288380-t26_1-p1	82 kDa	7	18	6	24
81	ribosomal protein RPL23	TGME49_312090-t26_1-p1	15 kDa	4	4	6	7
82	ribosomal protein RPL11	TGME49_309820-t26_1-p1	20 kDa	7	6	7	6
83	ribosomal protein RPS9	TGME49_248480-t26_1-p1	22 kDa	4	7	4	11
84	ribosomal protein RPS17	TGME49_207840-t26_1-p1	15 kDa	4	6	5	9
85	ribosomal protein RPL38	TGME49_231080-t26_1-p1	10 kDa	3	0	3	3
86	asparaginyl-tRNA synthetase (NOB+tRNA synthase)	TGME49_270510-t26_1-p1	75 kDa	3	5	8	14
87	ribosomal protein RPS23	TGME49_229670-t26_1-p1	16 kDa	3	6	9	7
88	ribosomal protein RPS15A	TGME49_234450-t26_1-p1	27 kDa	3	2	4	8
89	ribosomal protein RPL27A	TGME49_310490-t26_1-p1	16 kDa	4	5	6	9
90	nucleolar protein, putative	TGME49_247470-t26_1-p1	60 kDa	8	8	9	14
91	DEAD (Asp-Glu-Ala-Asp) box polypeptide 17	TGME49_236650-t26_1-p1	60 kDa	9	7	6	19
92	parasite porphobilinogen synthase PBGS	TGME49_253900-t26_1-p1	71 kDa	7	5	5	10
93	rRNA pseudouridine synthase	TGME49_214210-t26_1-p1	57 kDa	8	3	4	15
94	myosin A	TGME49_235470-t26_1-p1	93 kDa	3	6	3	20
95	DNA replication licensing factor MCM5, putative	TGME49_243920-t26_1-p1	88 kDa	6	0	5	12
96	ribosomal protein RPL34	TGME49_227600-t26_1-p1	15 kDa	3	3	4	6
97	CCT chaperonin gamma subunit	TGME49_205440-t26_1-p1	61 kDa	3	2	4	16
98	ribosomal protein RPS15	TGME49_213350-t26_1-p1	17 kDa	0	5	2	6
99	adenosylhomocysteinase, putative	TGME49_225050-t26_1-p1	64 kDa	9	9	8	10
100	eukaryotic translation initiation factor 3 subunit 7, putative	TGME49_317720-t26_1-p1	69 kDa	2	0	2	11
101	GNL3L/Grn1 GTPase	TGME49_203490-t26_1-p1	76 kDa	4	2	5	10
102	apical membrane antigen AMA1	TGME49_255260-t26_1-p1	63 kDa	2	4	3	9
103	enolase 2	TGME49_268850-t26_1-p1	52 kDa	0	5	0	8
104	nucleolar protein 5, putative	TGME49_205510-t26_1-p1	54 kDa	5	10	7	12
105	ribosomal protein RPL36	TGME49_238250-t26_1-p1	11 kDa	5	5	9	10
106	T complex chaperonin, putative	TGME49_287500-t26_1-p1	59 kDa	3	8	6	12
107	rhoptry protein ROP1	TGME49_309590-t26_1-p1	48 kDa	6	7	2	4
108	nuclear factor NF4	TGME49_205580-t26_1-p1	51 kDa	4	5	5	10
109	rhoptry protein ROP2A	TGME49_215785-t26_1-p1 [2]	49 kDa	4	5	2	5
110	ATPase, AAA family protein	TGME49_234420-t26_1-p1	67 kDa	3	0	5	11
111	eukaryotic initiation factor-3 subunit 10, putative	TGME49_201680-t26_1-p1	119 kDa	0	3	2	12
112	ribosomal protein RPL37A	TGME49_300190-t26_1-p1	10 kDa	2	0	3	2
113	alba 2	TGME49_218820-t26_1-p1	15 kDa	5	3	6	7
114	lactate dehydrogenase LDH1	TGME49_232350-t26_1-p1	36 kDa	2	5	5	8
115	ribosomal protein RPL35	TGME49_250810-t26_1-p1	20 kDa	2	3	2	2
116	protein disulfide-isomerase domain-containing protein	TGME49_238040-t26_1-p1	153 kDa	3	3	0	9
117	cell division protein CDC48CY	TGME49_273090-t26_1-p1	89 kDa	6	3	6	12
118	ribosomal protein RPS12	TGME49_205340-t26_1-p1	15 kDa	0	3	2	4
119	ribosomal protein RPS19	TGME49_212290-t26_1-p1	35 kDa	0	0	0	3
120	sarco/endoplasmic reticulum Ca2+-ATPase	TGME49_230420-t26_1-p1	119 kDa	4	4	4	14
121	ribosomal protein RPL31	TGME49_266070-t26_1-p1	14 kDa	0	3	0	5
122	adenine nucleotide translocator, putative	TGME49_249900-t26_1-p1	35 kDa	3	8	2	9
123	glutamate-tRNA ligase	TGME49_263870-t26_1-p1	95 kDa	3	5	4	10
END OF FILE
